# Supplementary material for: Opsin Repertoire and Expression Patterns in Horseshoe Crabs: Evidence from the Genome of Limulus polyphemus (Arthropoda: Chelicerata)
Source: Genome Biol Evol. 2016 Apr 29;8(5):1571–89. doi: 10.1093/gbe/evw100 (PMC4898813; doi:10.1093/gbe/evw100)
Supplement: Supplementary Data [file supp_evw100_suppl_data.zip]

Archive with 2 entries (2 files):
- Supplemental Figure combined  03-24-16.pdf
- GBE Supplemental Tables  1-4 03-24-2016.docx
